# Supplementary material for: International External Validation of Risk Prediction Model of 90-Day Mortality after Gastrectomy for Cancer Using Machine Learning
Source: Cancers (Basel). 2024 Jul 5;16(13):2463. doi: 10.3390/cancers16132463 (PMC11240515; doi:10.3390/cancers16132463)
Supplement: Supplementary file 1 [file cancers-16-02463-s001.zip]

Archive with 3 entries (3 files):
- Appendix S1_Tripod-Checklist.pdf
- Supplementary table S1.pdf
- Supplementary table S2.pdf
